# Supplementary material for: Two Distinct C-Type Lysozymes in Goldfish: Molecular Characterization, Antimicrobial Potential, and Transcriptional Regulation in Response to Opposing Effects of Bacteria/Lipopolysaccharide and Dexamethasone/Leptin
Source: Int J Mol Sci. 2020 Jan 13;21(2):501. doi: 10.3390/ijms21020501 (PMC7013994; doi:10.3390/ijms21020501)
Supplement: Supplementary file 1 [file ijms-21-00501-s001.zip]

Archive with 2 entries (2 files):
- Suppl.1.docx
- Suppl.2.docx
